# Supplementary material for: In Vitro Antibacterial Activity of Ozonated Olive Oil against Bacteria of Various Antimicrobial Resistance Profiles Isolated from Wounds of Companion Animals
Source: Int J Mol Sci. 2024 Mar 21;25(6):3557. doi: 10.3390/ijms25063557 (PMC10971217; doi:10.3390/ijms25063557)
Supplement: Supplementary file 1 [file ijms-25-03557-s001.zip]

Archive with 1 entries (1 files):
- ijms-2915653-supplementary.pdf
